# Supplementary material for: Computation of the pKa Values of Gallic Acid and Its Anionic Forms in Aqueous Solution: A Self-Similar Transformation Approach for Accurate Proton Hydration Free Energy Estimation
Source: Molecules. 2025 Feb 6;30(3):742. doi: 10.3390/molecules30030742 (PMC11820028; doi:10.3390/molecules30030742)
Supplement: Supplementary file 1 [file molecules-30-00742-s001.zip]

Archive with 1 entries (1 files):
- molecules-3438081-supplementary.pdf
